# Supplementary material for: Probing Rate-Dependent Liquid Shear Viscosity Using Combined Machine Learning and Nonequilibrium Molecular Dynamics
Source: J Chem Theory Comput. 2025 Jun 3;21(12):5838–44. doi: 10.1021/acs.jctc.5c00293 (PMC12199457; doi:10.1021/acs.jctc.5c00293)
Supplement: Supplementary file 1 [file ct5c00293_si_001.zip]

Archive with 7 entries (6 files):
- LAMMPS_source_code/
- LAMMPS_source_code/fix_deform.cpp
- LAMMPS_source_code/fix_nh.cpp
- LAMMPS_source_code/fix_nh.h
- LAMMPS_source_code/fix_npt_sllod.cpp
- LAMMPS_source_code/fix_npt_sllod.h
- LAMMPS_source_code/README.txt
