# Supplementary material for: Probing Rate-Dependent Liquid Shear Viscosity Using Combined Machine Learning and Nonequilibrium Molecular Dynamics
Source: J Chem Theory Comput. 2025 Jun 3;21(12):5838–44. doi: 10.1021/acs.jctc.5c00293 (PMC12199457; doi:10.1021/acs.jctc.5c00293)
Supplement: Supplementary file 1 [file ct5c00293_si_001.zip › LAMMPS_source_code/fix_npt_sllod.h]

/* -*- c++ -*- ----------------------------------------------------------
   LAMMPS - Large-scale Atomic/Molecular Massively Parallel Simulator
   https://www.lammps.org/, Sandia National Laboratories
   LAMMPS development team: developers@lammps.org

   Copyright (2003) Sandia Corporation.  Under the terms of Contract
   DE-AC04-94AL85000 with Sandia Corporation, the U.S. Government retains
   certain rights in this software.  This software is distributed under
   the GNU General Public License.

   See the README file in the top-level LAMMPS directory.
------------------------------------------------------------------------- */

#ifdef FIX_CLASS
// clang-format off
FixStyle(npt/sllod,FixNPTSllod);
// clang-format on
#else

#ifndef LMP_FIX_NPT_SLLOD_H
#define LMP_FIX_NPT_SLLOD_H

#include "fix_nh.h"

namespace LAMMPS_NS {

class FixNPTSllod : public FixNH {
 public:
  FixNPTSllod(class LAMMPS *, int, char **);

  void init() override;

 private:
  int nondeformbias;
  int psllod_flag;     // 0 for SLLOD, 1 for p-SLLOD

  void nh_v_temp() override;
};

}    // namespace LAMMPS_NS

#endif
#endif
