# Supplementary material for: Probing Rate-Dependent Liquid Shear Viscosity Using Combined Machine Learning and Nonequilibrium Molecular Dynamics
Source: J Chem Theory Comput. 2025 Jun 3;21(12):5838–44. doi: 10.1021/acs.jctc.5c00293 (PMC12199457; doi:10.1021/acs.jctc.5c00293)
Supplement: Supplementary file 1 [file ct5c00293_si_001.zip › LAMMPS_source_code/README.txt]

# Using 'fix npt/sllod' for pressure control in LAMMPS
# This implementation allows pressure control normal to the streaming direction under SLLOD shear conditions, similar in spirit to the standard 'fix npt' command.

# Installation instructions
# 1. Copy modified source files
#    Place (or replace) the corresponding files in your LAMMPS src/ directory with the modified versions provided:
#      fix_deform.cpp
#      fix_nh.cpp
#      fix_nh.h
#      fix_npt_sllod.cpp
#      fix_npt_sllod.h

# 2. Recompile LAMMPS
#    Navigate to your LAMMPS src/ directory and compile the executable as usual

# 3. Usage in LAMMPS input script 
#    Use the new 'fix npt/sllod' command in your input script to control pressure perpendicular to the shear flow direction. For example:
#      fix 1 all npt/sllod temp 300 300 100 z 100 100 100
#      This applies pressure control in the z-direction (normal to x-direction shear) with a target pressure of 100 atm and a damping constant of 100 fs.
